# Supplementary material for: ﻿A new species of the genus Podocerus from the Seto Inland Sea, Japan (Crustacea, Amphipoda, Podoceridae)
Source: Zookeys. 2022 Nov 8;1128:99–109. doi: 10.3897/zookeys.1128.91155 (PMC9836645; doi:10.3897/zookeys.1128.91155)
Supplement: XML Treatment for Podocerus setouchiensis [file zookeys.1128.91155-treatment1.xml]

<!DOCTYPE tp:taxon-treatment
  PUBLIC "-//TaxonX//DTD Taxonomic Treatment Publishing DTD v0 20100105//EN" "tax-treatment-NSO.dtd">
<tp:taxon-treatment xmlns:tp="http://www.plazi.org/taxpub"><tp:treatment-meta><kwd-group><label>Taxon classification</label><kwd>
                  <named-content content-type="kingdom">Animalia</named-content>
                </kwd><kwd>
                  <named-content content-type="order">Amphipoda</named-content>
                </kwd><kwd>
                  <named-content content-type="family">Podoceridae</named-content>
                </kwd></kwd-group><mixed-citation publication-type="journal"><person-group><name><surname>Arai</surname><given-names>Takanobu</given-names></name><name><surname>Ohno</surname><given-names>Yujiro</given-names></name><name><surname>Tomikawa</surname><given-names>Ko</given-names></name></person-group><article-title>﻿A new species of the genus <italic><tp:taxon-name><tp:taxon-name-part taxon-name-part-type="genus" reg="Podocerus">Podocerus</tp:taxon-name-part></tp:taxon-name></italic> from the Seto Inland Sea, Japan (<tp:taxon-name><tp:taxon-name-part taxon-name-part-type="subphylum">Crustacea</tp:taxon-name-part></tp:taxon-name>, <tp:taxon-name><tp:taxon-name-part taxon-name-part-type="order">Amphipoda</tp:taxon-name-part></tp:taxon-name>, <tp:taxon-name><tp:taxon-name-part taxon-name-part-type="family">Podoceridae</tp:taxon-name-part></tp:taxon-name>)</article-title><source>Zookeys</source><day>08</day><month>11</month><year>2022</year><volume>1128</volume><fpage>99</fpage><lpage>109</lpage><pub-id pub-id-type="doi">10.3897/zookeys.1128.91155</pub-id></mixed-citation></tp:treatment-meta><tp:nomenclature><label>﻿</label><tp:taxon-name>
                <object-id xmlns:xlink="http://www.w3.org/1999/xlink" content-type="arpha" xlink:type="simple">00A1D4C7-0992-5BD0-BA52-DBFFE5433F08</object-id>
                <tp:taxon-name-part taxon-name-part-type="genus" reg="Podocerus">Podocerus</tp:taxon-name-part>
                <tp:taxon-name-part taxon-name-part-type="species" reg="setouchiensis">setouchiensis</tp:taxon-name-part>
                <object-id xmlns:xlink="http://www.w3.org/1999/xlink" content-type="zoobank" xlink:type="simple">https://zoobank.org/0A9432E7-8420-431C-8FA8-243EC74DFDF3</object-id>
              </tp:taxon-name><tp:taxon-status xmlns:xlink="http://www.w3.org/1999/xlink" xlink:type="simple">sp. nov.</tp:taxon-status><xref ref-type="fig" rid="F2">Figs 2</xref><xref ref-type="fig" rid="F3">, 3</xref><xref ref-type="fig" rid="F4">, 4</xref><xref ref-type="fig" rid="F5">, 5 New Japanese name: Setouchi-doronomi</xref></tp:nomenclature><tp:treatment-sec sec-type="material" id="SECID0EVJAC"><title>Material examined.</title><p><bold><italic>Holotype</italic></bold>: <named-content xmlns:xlink="http://www.w3.org/1999/xlink" content-type="dwc:institutional_code" xlink:title="National Museum of Nature and Science, Tsukuba" xlink:href="http://grbio.org/institution/national-science-museum-natural-history" xlink:type="simple">NSMT</named-content>-Cr 30866, male (5.3 mm), intertidal zone of Tsuruduki, Etajima, Hiroshima Prefecture, Japan (<named-content xmlns:xlink="http://www.w3.org/1999/xlink" content-type="dwc:verbatimCoordinates" xlink:type="simple"><named-content content-type="geo-json" specific-use="{&#34;type&#34;:&#34;Point&#34;,&#34;coordinates&#34;:[132.439900,34.146200]}" id="NCID0EHKAC" xlink:type="simple">34.1462°N, 132.4399°E</named-content></named-content>), collected by K. Tomikawa on 18 April 2019. <bold><italic>Paratypes</italic></bold>: <named-content xmlns:xlink="http://www.w3.org/1999/xlink" content-type="dwc:institutional_code" xlink:title="National Museum of Nature and Science, Tsukuba" xlink:href="http://grbio.org/institution/national-science-museum-natural-history" xlink:type="simple">NSMT</named-content>-Cr 30867 (female 4.6 mm), <named-content xmlns:xlink="http://www.w3.org/1999/xlink" content-type="dwc:institutional_code" xlink:title="National Museum of Nature and Science, Tsukuba" xlink:href="http://grbio.org/institution/national-science-museum-natural-history" xlink:type="simple">NSMT</named-content>-Cr 30868 (male 6.0 mm, G1527), <named-content xmlns:xlink="http://www.w3.org/1999/xlink" content-type="dwc:institutional_code" xlink:title="National Museum of Nature and Science, Tsukuba" xlink:href="http://grbio.org/institution/national-science-museum-natural-history" xlink:type="simple">NSMT</named-content>-Cr 30869 (male 4.7 mm), <named-content xmlns:xlink="http://www.w3.org/1999/xlink" content-type="dwc:institutional_code" xlink:title="National Museum of Nature and Science, Tsukuba" xlink:href="http://grbio.org/institution/national-science-museum-natural-history" xlink:type="simple">NSMT</named-content>-Cr 30870 (male 4.2 mm), data same as for holotype; <named-content xmlns:xlink="http://www.w3.org/1999/xlink" content-type="dwc:institutional_code" xlink:title="National Museum of Nature and Science, Tsukuba" xlink:href="http://grbio.org/institution/national-science-museum-natural-history" xlink:type="simple">NSMT</named-content>-Cr 30871, 2 males (5.9 mm, 5.1 mm), intertidal zone of Gokan, Tamano, Okayama Prefecture, Japan (<named-content xmlns:xlink="http://www.w3.org/1999/xlink" content-type="dwc:verbatimCoordinates" xlink:type="simple"><named-content content-type="geo-json" specific-use="{&#34;type&#34;:&#34;Point&#34;,&#34;coordinates&#34;:[133.989300,34.526300]}" id="NCID0EGLAC" xlink:type="simple">34.5263°N, 133.9893°E</named-content></named-content>), collected by H. Ogawa on 9 April 2019.</p></tp:treatment-sec><tp:treatment-sec sec-type="diagnosis" id="SECID0ELLAC"><title>Diagnosis.</title><p>Body weakly rugose; pereonites 6–7 and pleonites 1–2 with dorsal carina. Head dorsally smooth. Antenna 1 accessory flagellum 1-articulate. Antenna 2 flagellar article 1 elongate. Uropod 3 rami with setae. Telson shorter than wide, with 2 long robust setae apically, lower margin with short lateral setae.</p></tp:treatment-sec><tp:treatment-sec sec-type="description" id="SECID0EQLAC"><title>Description</title><p><bold>(male, holotype, <named-content xmlns:xlink="http://www.w3.org/1999/xlink" content-type="dwc:institutional_code" xlink:title="National Museum of Nature and Science, Tsukuba" xlink:href="http://grbio.org/institution/national-science-museum-natural-history" xlink:type="simple">NSMT</named-content>-Cr 30866).</bold> Body (Fig. <xref ref-type="fig" rid="F2">2A–C</xref>) weakly rugose; pereonites 6–7 and pleonites 1–2 with dorsal carina. Head (Fig. <xref ref-type="fig" rid="F2">2A, C</xref>) dorsally smooth; rostrum absent; lateral cephalic lobe squarish. Gnathopod 2 palm of propodus slightly convex with long plumose setae. Uropods 1 and 2 with distoventral projection.</p><fig id="F2" position="float" orientation="portrait"><object-id xmlns:xlink="http://www.w3.org/1999/xlink" content-type="doi" xlink:type="simple">10.3897/zookeys.1128.91155.figure2</object-id><object-id xmlns:xlink="http://www.w3.org/1999/xlink" content-type="arpha" xlink:type="simple">7E91BD78-B759-5DAA-B920-DAEF68A23866</object-id><label>Figure 2.</label><caption><p><abbrev xmlns:xlink="http://www.w3.org/1999/xlink" xlink:title="scanning electron microscopy" id="ABBRID0ENMAC" xlink:type="simple">SEM</abbrev> photographs of <italic><tp:taxon-name><tp:taxon-name-part taxon-name-part-type="genus" reg="Podocerus">Podocerus</tp:taxon-name-part><tp:taxon-name-part taxon-name-part-type="species" reg="setouchiensis">setouchiensis</tp:taxon-name-part></tp:taxon-name></italic> sp. nov. <bold>A</bold> habitus, lateral view (<named-content xmlns:xlink="http://www.w3.org/1999/xlink" content-type="dwc:institutional_code" xlink:title="National Museum of Nature and Science, Tsukuba" xlink:href="http://grbio.org/institution/national-science-museum-natural-history" xlink:type="simple">NSMT</named-content>-Cr 30869, male 4.7 mm) <bold>B</bold> dorsal part of pereonites and pleonites, lateral view (<named-content xmlns:xlink="http://www.w3.org/1999/xlink" content-type="dwc:institutional_code" xlink:title="National Museum of Nature and Science, Tsukuba" xlink:href="http://grbio.org/institution/national-science-museum-natural-history" xlink:type="simple">NSMT</named-content>-Cr 30869, male 4.7 mm) <bold>C</bold> habitus, dorsal view (<named-content xmlns:xlink="http://www.w3.org/1999/xlink" content-type="dwc:institutional_code" xlink:title="National Museum of Nature and Science, Tsukuba" xlink:href="http://grbio.org/institution/national-science-museum-natural-history" xlink:type="simple">NSMT</named-content>-Cr 30870, male 4.2 mm).</p></caption><graphic xmlns:xlink="http://www.w3.org/1999/xlink" xlink:href="zookeys-1128-099_article-91155__-g002.jpg" position="float" orientation="portrait" xlink:type="simple" id="oo_766896.jpg"><uri content-type="original_file" xlink:type="simple">https://binary.pensoft.net/fig/766896</uri></graphic></fig><p>Antenna 1 (Fig. <xref ref-type="fig" rid="F3">3A, B</xref>) length 0.8× body length; length ratio of peduncular articles 1–3 1.0: 2.1: 2.0; peduncular article 1 subquadrate, with long setae on posterior margin; peduncular articles 2 and 3 with 9 and 8 clusters of long setae on posterior margins, respectively; primary flagellum 6-articulate, 0.6× peduncular articles 1–3 combined, article 1 long, 3.2× article 2; accessory flagellum slender, 1-articulate. Antenna 2 (Fig. <xref ref-type="fig" rid="F3">3C, D</xref>) 1.5× antenna 1; peduncular article 4 with long setae on posterior margin; peduncular article 5, 1.4× article 4, with short setae on anterior and posterior margins; flagellum 4-articulate, 0.2× peduncular articles 1–5 combined, article 1 slightly longer than articles 2–4 combined.</p><fig id="F3" position="float" orientation="portrait"><object-id xmlns:xlink="http://www.w3.org/1999/xlink" content-type="doi" xlink:type="simple">10.3897/zookeys.1128.91155.figure3</object-id><object-id xmlns:xlink="http://www.w3.org/1999/xlink" content-type="arpha" xlink:type="simple">BC62AA66-C216-5394-B2BB-B49E10796608</object-id><label>Figure 3.</label><caption><p><italic><tp:taxon-name><tp:taxon-name-part taxon-name-part-type="genus" reg="Podocerus">Podocerus</tp:taxon-name-part><tp:taxon-name-part taxon-name-part-type="species" reg="setouchiensis">setouchiensis</tp:taxon-name-part></tp:taxon-name></italic> sp. nov., holotype male, <named-content xmlns:xlink="http://www.w3.org/1999/xlink" content-type="dwc:institutional_code" xlink:title="National Museum of Nature and Science, Tsukuba" xlink:href="http://grbio.org/institution/national-science-museum-natural-history" xlink:type="simple">NSMT</named-content>-Cr 30866 <bold>A</bold> antenna 1, medial view <bold>B</bold> accessory flagellum of antenna 1, medial view <bold>C</bold> antenna 2, medial view <bold>D</bold> distal part of antenna 2, medial view <bold>E</bold> upper lip, anterior view <bold>F</bold> lower lip, posterior view <bold>G</bold> right mandible, medial view <bold>H</bold> incisor and lacinia mobilis of left mandible, lateral view <bold>I</bold> maxilla 1, medial view <bold>J</bold> maxilla 2, medial view <bold>K</bold> palp of maxilliped, medial view <bold>L</bold> outer plate of maxilliped, medial view <bold>M</bold> inner plate of maxilliped, medial view <bold>N</bold> gnathopod 1, lateral view (coxa omitted) <bold>O</bold> gnathopod 2, lateral view.</p></caption><graphic xmlns:xlink="http://www.w3.org/1999/xlink" xlink:href="zookeys-1128-099_article-91155__-g003.jpg" position="float" orientation="portrait" xlink:type="simple" id="oo_766897.jpg"><uri content-type="original_file" xlink:type="simple">https://binary.pensoft.net/fig/766897</uri></graphic></fig><p>Upper lip (Fig. <xref ref-type="fig" rid="F3">3E</xref>) oval, ventral margin weakly concave, with minute setae. Lower lip (Fig. <xref ref-type="fig" rid="F3">3F</xref>) outer lobe broad, setulose; inner lobes distinct. Left and right mandibles (Fig. <xref ref-type="fig" rid="F3">3G, H</xref>) with 5-dentate incisor; molar process small, non-triturative, with a short plumose seta apically; accessory setal row with 3 setae; palp 3-articulate, length ratio of articles 1–3 1.0: 2.7: 1.9, article 1 bare, article 2 with 20 setae on ventral margin and submargin, ventral margin of article 3 lined with plumose setae, inner surface of article 3 with cluster of setae. Maxilla 1 (Fig. <xref ref-type="fig" rid="F3">3I</xref>) inner plate indistinct; outer plate rectangular with 9 serrate robust setae; palp article 2 bearing 5 robust and 6 slender setae distally. Maxilla 2 (Fig. <xref ref-type="fig" rid="F3">3J</xref>) with broad outer plate longer than inner plate, inner and outer plates bearing long plumose setae on apical margin. Maxilliped (Fig. <xref ref-type="fig" rid="F3">3K–M</xref>) inner plate subrectangular, 3 small robust setae on apical margin and 1 on subapical margin; outer plate slightly exceeding half of palp article 2, medial margin with robust setae and long plumose setae; palp 4-articulate.</p><p>Gnathopod 1 (Fig. <xref ref-type="fig" rid="F3">3N</xref>) coxa slender, subtriangular, longer than broad; basis length 3.7× width, lacking setae on anterior and posterior margins; carpus 2.0× broad, ventral margin weakly lobate with long setae; propodus subtriangular, length 1.9× wide, anterior margin with 4 clusters of slender setae, posterior margin convex with 3 robust setae at palmar corner; posterior margin of dactylus 6-dentate with short setae. Gnathopod 2 (Fig. <xref ref-type="fig" rid="F3">3O</xref>) coxa quadrate; basis 1.9× broad, weakly concave anteriorly, anterodistal corner lobate; posterodistal corner of merus produced with simple and plumose setae; carpus indistinct, fused with propodus, with setae; propodus subovate, 2.1× wide, anterior margin with 3 clusters of setae and single seta, medial surface with numerous plumose setae, palm slightly convex with long plumose setae, distal shelf well-developed, robust seta at palm defining corner; dactylus smooth, not reaching end of palm, with short setae.</p><p>Pereopods 3 and 4 (Fig. <xref ref-type="fig" rid="F4">4A–C</xref>) basis lacking anterodistal lobe; ischium subrectangular; merus slightly shorter than carpus, anterodistal corner weakly produced; propodus longer than carpus, lacking robust setae marginally. Pereopod 5 (Fig. <xref ref-type="fig" rid="F4">4D</xref>) basis without posterodistal lobe; posterodistal corner of merus weakly produced; length ratio of merus-dactylus 1.0: 1.2: 1.8: 1.0. Pereopod 6 (Fig. <xref ref-type="fig" rid="F4">4E</xref>) basis subrectangular, length 1.4× wide, posterodistal corner weakly lobate; posterodistal corner of merus weakly produced; length ratio of merus-dactylus 1.0: 1.2: 2.0: 0.9. Pereopod 7 (Fig. <xref ref-type="fig" rid="F4">4F</xref>) basis length 1.2× width, posterior margin expanded; merus produced posterodistally; length ratio of merus-dactylus 1.0: 1.2: 1.7: 1.2.</p><fig id="F4" position="float" orientation="portrait"><object-id xmlns:xlink="http://www.w3.org/1999/xlink" content-type="doi" xlink:type="simple">10.3897/zookeys.1128.91155.figure4</object-id><object-id xmlns:xlink="http://www.w3.org/1999/xlink" content-type="arpha" xlink:type="simple">CC89E6DD-D71D-57BB-B638-2BBE245B8610</object-id><label>Figure 4.</label><caption><p><italic><tp:taxon-name><tp:taxon-name-part taxon-name-part-type="genus" reg="Podocerus">Podocerus</tp:taxon-name-part><tp:taxon-name-part taxon-name-part-type="species" reg="setouchiensis">setouchiensis</tp:taxon-name-part></tp:taxon-name></italic> sp. nov., holotype male, <named-content xmlns:xlink="http://www.w3.org/1999/xlink" content-type="dwc:institutional_code" xlink:title="National Museum of Nature and Science, Tsukuba" xlink:href="http://grbio.org/institution/national-science-museum-natural-history" xlink:type="simple">NSMT</named-content>-Cr 30866 <bold>A</bold> pereopod 3, lateral view (coxa omitted) <bold>B</bold> dactylus of pereopod 3, lateral view <bold>C–F</bold> pereopods 4–7, lateral views (coxae omitted) <bold>G</bold> pleopod 1, posterior view <bold>H</bold> retinacula of pleopod 1, posterior view <bold>I–K</bold> uropods 1–3, dorsal views <bold>L</bold> telson, dorsal view.</p></caption><graphic xmlns:xlink="http://www.w3.org/1999/xlink" xlink:href="zookeys-1128-099_article-91155__-g004.jpg" position="float" orientation="portrait" xlink:type="simple" id="oo_766898.jpg"><uri content-type="original_file" xlink:type="simple">https://binary.pensoft.net/fig/766898</uri></graphic></fig><p>Pleopods 1–3 (Fig. <xref ref-type="fig" rid="F4">4G</xref>) peduncle with short setae, inner distal corner with 4 retinacula (Fig. <xref ref-type="fig" rid="F4">4H</xref>).</p><p>Uropod 1 (Fig. <xref ref-type="fig" rid="F4">4I</xref>) biramous; peduncle 3.4× broad, medial and lateral margins each with 4 robust setae, distoventral projection length 0.3× peduncle; inner ramus 1.2× peduncle, with 7 medial and 2 lateral robust setae; outer ramus 0.8× length of inner ramus, with 3 robust setae on lateral margin. Uropod 2 (Fig. <xref ref-type="fig" rid="F4">4I</xref>) biramous; peduncle 1.3× broad, with short distoventral projection; inner ramus 1.9× peduncle, medial and lateral margins with 5 and 2 robust setae, respectively; outer ramus 0.7× length of inner ramus, bearing 2 lateral robust setae. Uropod 3 (Fig. <xref ref-type="fig" rid="F4">4K</xref>) uniramous, plate-like; with 4 apical, 1 medial and 1 lateral robust setae.</p><p>Telson (Fig. <xref ref-type="fig" rid="F4">4L</xref>) length 0.9× width, dorsal lobe with 2 long robust setae apically, lower margin with short lateral setae.</p><p><bold>Female (paratype, <named-content xmlns:xlink="http://www.w3.org/1999/xlink" content-type="dwc:institutional_code" xlink:title="National Museum of Nature and Science, Tsukuba" xlink:href="http://grbio.org/institution/national-science-museum-natural-history" xlink:type="simple">NSMT</named-content>-Cr 30867).</bold> Antenna 1 (Fig. <xref ref-type="fig" rid="F5">5A</xref>) length ratio of peduncular articles 1–3 1.0: 2.1: 1.9; primary flagellum 5-articulate, 0.4× peduncular articles 1–3 combined, article 1 long, 2.0× article 2. Antenna 2 (Fig. <xref ref-type="fig" rid="F5">5B</xref>) peduncular article 5, 1.4× article 4; flagellum 3-articulate, 0.3× peduncular articles 1–5 combined.</p><fig id="F5" position="float" orientation="portrait"><object-id xmlns:xlink="http://www.w3.org/1999/xlink" content-type="doi" xlink:type="simple">10.3897/zookeys.1128.91155.figure5</object-id><object-id xmlns:xlink="http://www.w3.org/1999/xlink" content-type="arpha" xlink:type="simple">97AF0BD6-A171-515B-9226-BBE23184041A</object-id><label>Figure 5.</label><caption><p><italic><tp:taxon-name><tp:taxon-name-part taxon-name-part-type="genus" reg="Podocerus">Podocerus</tp:taxon-name-part><tp:taxon-name-part taxon-name-part-type="species" reg="setouchiensis">setouchiensis</tp:taxon-name-part></tp:taxon-name></italic> sp. nov., paratype female, <named-content xmlns:xlink="http://www.w3.org/1999/xlink" content-type="dwc:institutional_code" xlink:title="National Museum of Nature and Science, Tsukuba" xlink:href="http://grbio.org/institution/national-science-museum-natural-history" xlink:type="simple">NSMT</named-content>-Cr 30867 <bold>A</bold> antenna 1, medial view <bold>B</bold> antenna 2, medial view <bold>C</bold> gnathopod 1, lateral view <bold>D</bold> gnathopod 2, lateral view.</p></caption><graphic xmlns:xlink="http://www.w3.org/1999/xlink" xlink:href="zookeys-1128-099_article-91155__-g005.jpg" position="float" orientation="portrait" xlink:type="simple" id="oo_766899.jpg"><uri content-type="original_file" xlink:type="simple">https://binary.pensoft.net/fig/766899</uri></graphic></fig><p>Gnathopod 1 (Fig. <xref ref-type="fig" rid="F5">5A</xref>) basis almost straight; carpus 2.3× broad; palmar margin of propodus bearing robust seta; posterior margin of dactylus 4-dentate. Gnathopod 2 (Fig. <xref ref-type="fig" rid="F5">5B</xref>) basis with anterodistal robust setae; merus produced anterodistally with robust setae; carpus free, distinct from propodus; propodus ovate, length 1.4× width, palm convex with 3 robust setae near palmar corner.</p></tp:treatment-sec><tp:treatment-sec sec-type="etymology" id="SECID0EVFAE"><title>Etymology.</title><p>The specific name is derived from the Seto Inland Sea, where this new species is distributed.</p></tp:treatment-sec><tp:treatment-sec sec-type="DNA Sequence" id="SECID0E1FAE"><title>DNA Sequence.</title><p>A sequence of <abbrev xmlns:xlink="http://www.w3.org/1999/xlink" xlink:title="cytochrome c subunit I" id="ABBRID0EAGAE" xlink:type="simple">COI</abbrev> (GenBank accession number <ext-link xmlns:xlink="http://www.w3.org/1999/xlink" ext-link-type="gen" xlink:href="LC719250" xlink:type="simple">LC719250</ext-link>; 658 bp) was determined from the paratype female (<named-content xmlns:xlink="http://www.w3.org/1999/xlink" content-type="dwc:institutional_code" xlink:title="National Museum of Nature and Science, Tsukuba" xlink:href="http://grbio.org/institution/national-science-museum-natural-history" xlink:type="simple">NSMT</named-content>-Cr 30868).</p></tp:treatment-sec><tp:treatment-sec sec-type="distribution" id="SECID0EIGAE"><title>Distribution.</title><p>Known from Hiroshima and Okayama Prefectures.</p></tp:treatment-sec><tp:treatment-sec sec-type="remarks" id="SECID0ENGAE"><title>Remarks.</title><p><italic><tp:taxon-name><tp:taxon-name-part taxon-name-part-type="genus" reg="Podocerus">Podocerus</tp:taxon-name-part><tp:taxon-name-part taxon-name-part-type="species" reg="setouchiensis">setouchiensis</tp:taxon-name-part></tp:taxon-name></italic> sp. nov. is similar to <italic><tp:taxon-name><tp:taxon-name-part taxon-name-part-type="genus" reg="Podocerus">P.</tp:taxon-name-part><tp:taxon-name-part taxon-name-part-type="species" reg="andamanensis">andamanensis</tp:taxon-name-part></tp:taxon-name></italic> (Giles, 1890), <italic><tp:taxon-name><tp:taxon-name-part taxon-name-part-type="genus" reg="Podocerus">P.</tp:taxon-name-part><tp:taxon-name-part taxon-name-part-type="species" reg="casuarinensis">casuarinensis</tp:taxon-name-part></tp:taxon-name></italic> Kilgallen, 2009, <italic><tp:taxon-name><tp:taxon-name-part taxon-name-part-type="genus" reg="Podocerus">P.</tp:taxon-name-part><tp:taxon-name-part taxon-name-part-type="species" reg="crenulatus">crenulatus</tp:taxon-name-part></tp:taxon-name></italic> Myers, 1985, <italic><tp:taxon-name><tp:taxon-name-part taxon-name-part-type="genus" reg="Podocerus">P.</tp:taxon-name-part><tp:taxon-name-part taxon-name-part-type="species" reg="fulanus">fulanus</tp:taxon-name-part></tp:taxon-name></italic> J.L. Barnard, 1962, <italic><tp:taxon-name><tp:taxon-name-part taxon-name-part-type="genus" reg="Podocerus">P.</tp:taxon-name-part><tp:taxon-name-part taxon-name-part-type="species" reg="lazowasemi">lazowasemi</tp:taxon-name-part></tp:taxon-name></italic> Baldinger &amp; Gable, 1994, <italic><tp:taxon-name><tp:taxon-name-part taxon-name-part-type="genus" reg="Podocerus">P.</tp:taxon-name-part><tp:taxon-name-part taxon-name-part-type="species" reg="orontes">orontes</tp:taxon-name-part></tp:taxon-name></italic> Hughes, 2013, and <italic><tp:taxon-name><tp:taxon-name-part taxon-name-part-type="genus" reg="Podocerus">P.</tp:taxon-name-part><tp:taxon-name-part taxon-name-part-type="species" reg="walkeri">walkeri</tp:taxon-name-part></tp:taxon-name></italic> Rabindranath, 1972 in having dorsal carinae on pereonites 6 and 7, and pleonites 1 and 2. However, this new species differs from these species by the features shown in the following key. <italic><tp:taxon-name><tp:taxon-name-part taxon-name-part-type="genus" reg="Podocerus">Podocerus</tp:taxon-name-part><tp:taxon-name-part taxon-name-part-type="species" reg="setouchiensis">setouchiensis</tp:taxon-name-part></tp:taxon-name></italic> sp. nov. is also similar to <italic><tp:taxon-name><tp:taxon-name-part taxon-name-part-type="genus" reg="Podocerus">P.</tp:taxon-name-part><tp:taxon-name-part taxon-name-part-type="species" reg="ulreungensis">ulreungensis</tp:taxon-name-part></tp:taxon-name></italic> Kim &amp; Kim, 1991 from Ulleung Island in the Sea of Japan in having antenna 2 with elongate flagellar article 1, gnathopod 1 with weakly lobate carpus, male gnathopod 2 merus pointed distally, male gnathopod 2 propodus with convex palmar margin bearing long marginal setae and robust seta at palm defining corner, uropod 1 peduncle with distoventral projection, and telson with 2 apical setae. However, this new species is distinguished from the latter by the following features (features of <italic><tp:taxon-name><tp:taxon-name-part taxon-name-part-type="genus" reg="Podocerus">P.</tp:taxon-name-part><tp:taxon-name-part taxon-name-part-type="species" reg="ulreungensis">ulreungensis</tp:taxon-name-part></tp:taxon-name></italic> in parentheses): pereonite 6 with dorsal carina (absent); antenna 1 accessory flagellum 1-articulate (2-articulate); antenna 1 flagellar article 1 length 3.2 times as long as article 2 (2.3 times); uropod 2 peduncle with a short distoventral projection (lacking projection); and telson shorter than wide (longer).</p></tp:treatment-sec></tp:taxon-treatment>
